# Supplementary material for: A Polymorphism in the Gene Encoding Heat Shock Factor 1 (HSF1) Increases the Risk of Type 2 Diabetes: A Pilot Study Supports a Role for Impaired Protein Folding in Disease Pathogenesis
Source: Life (Basel). 2022 Nov 20;12(11):1936. doi: 10.3390/life12111936 (PMC9694443; doi:10.3390/life12111936)
Supplement: Supplementary file 1 [file life-12-01936-s001.zip]

Archive with 1 entries (1 files):
- life-2027331-supplementary.pdf
